# Supplementary material for: Downregulation of POFUT1 Impairs Secondary Myogenic Fusion Through a Reduced NFATc2/IL-4 Signaling Pathway
Source: Int J Mol Sci. 2019 Sep 6;20(18):4396. doi: 10.3390/ijms20184396 (PMC6770550; doi:10.3390/ijms20184396)
Supplement: Supplementary file 1 [file ijms-20-04396-s001.zip]

Archive with 2 entries (2 files):
- Video S1a C2C12 timelapse.avi
- Video S1b Po- timelapse.avi
